# Supplementary material for: Transcriptomic and Lipidomic Mapping of Macrophages in the Hub of Chronic Beta-Adrenergic-Stimulation Unravels Hypertrophy-, Proliferation-, and Lipid Metabolism-Related Genes as Novel Potential Markers of Early Hypertrophy or Heart Failure
Source: Biomedicines. 2022 Jan 20;10(2):221. doi: 10.3390/biomedicines10020221 (PMC8869621; doi:10.3390/biomedicines10020221)
Supplement: Supplementary file 1 [file biomedicines-10-00221-s001.zip]

Archive with 1 entries (1 files):
- biomedicines-1494616-supplementary.pdf
